# Supplementary material for: Alternariol
Source: Acta Crystallogr Sect E Struct Rep Online. 2010 May 15;66(Pt 6):o1366. doi: 10.1107/S1600536810017502 (PMC2979420; doi:10.1107/S1600536810017502)
Supplement: Supplementary file 2 [file e-66-o1366-Isup2.hkl]

# 
# h,k,l, Fc-squared, Fo-squared, sigma(Fo-squared) and status flag 
# 
data_I
_shelx_title ' fe235' 
_shelx_refln_list_code          4 
_shelx_F_calc_maximum      107.04 
_exptl_crystal_F_000       536.00 
_reflns_d_resolution_high  0.7549 
 
loop_ 
 _symmetry_equiv_pos_as_xyz 
 'x, y, z' 
 '-x, -y, z+1/2' 
 '-x+1/2, y, z+1/2' 
 'x+1/2, -y, z' 
 
_cell_length_a    18.9690 
_cell_length_b     3.7244 
_cell_length_c    15.2350 
_cell_angle_alpha  90.000 
_cell_angle_beta   90.000 
_cell_angle_gamma  90.000 
 
_shelx_F_squared_multiplier     1.000 
 
loop_ 
 _refln_index_h 
 _refln_index_k 
 _refln_index_l 
 _refln_F_squared_calc 
 _refln_F_squared_meas 
 _refln_F_squared_sigma 
 _refln_observed_status 
   4   0   0     1985.04     1865.82     33.66 o 
   6   0   0     4224.59     3926.94     47.67 o 
   8   0   0     6042.60     6446.85     53.91 o 
  10   0   0      625.29      617.57     19.04 o 
  12   0   0      159.54      155.87     16.41 o 
  14   0   0       22.74       21.14     19.64 o 
  16   0   0      126.30      152.37     19.52 o 
  18   0   0       73.31       78.87     16.55 o 
  20   0   0       47.39       38.83     15.32 o 
  22   0   0        9.32       33.66     17.59 o 
  24   0   0       40.99        0.00     29.30 o 
   0   1   0      190.29      130.83     20.48 o 
   1   1   0        9.49       12.18     17.81 o 
   2   1   0    10287.22     9816.12    422.78 o 
   3   1   0    11457.42    11658.99    225.50 o 
   4   1   0      527.72      551.41     21.63 o 
   5   1   0      713.77      717.42     21.83 o 
   6   1   0      119.99       81.37     11.66 o 
   7   1   0       39.07       26.28     11.70 o 
   8   1   0      178.31      198.53      9.80 o 
   9   1   0       12.23       18.73      9.01 o 
  10   1   0      412.54      427.54     14.62 o 
  11   1   0     1279.36     1404.77     45.56 o 
  12   1   0      819.78      866.73     12.96 o 
  13   1   0        9.48       20.92     11.22 o 
  14   1   0       28.70       31.17     10.04 o 
  15   1   0        0.44        2.80     10.77 o 
  16   1   0      526.83      500.40     12.91 o 
  17   1   0       85.93       73.68     16.24 o 
  18   1   0       70.52       62.29     13.05 o 
  19   1   0       18.49       17.88     12.77 o 
  20   1   0       31.71       31.22     13.16 o 
  21   1   0      281.25      273.53     16.03 o 
  22   1   0       51.83       91.55     26.64 o 
  23   1   0        0.30        0.00     14.77 o 
  24   1   0       95.25      113.90     19.71 o 
   0   2   0      191.47      170.28     14.98 o 
   1   2   0        2.27        2.25      7.93 o 
   2   2   0       33.05       23.78      9.10 o 
   3   2   0      100.70       81.95     10.85 o 
   4   2   0       12.93        9.67     10.08 o 
   5   2   0      256.67      223.73     10.77 o 
   6   2   0        1.47        2.02      9.55 o 
   7   2   0      280.16      258.83     14.30 o 
   8   2   0       15.37        7.43     11.87 o 
   9   2   0      143.74      151.51     12.86 o 
  10   2   0        2.27        4.03      9.61 o 
  11   2   0       62.97       66.29      9.12 o 
  12   2   0       66.68       72.18      8.78 o 
  13   2   0       42.57       45.41      9.63 o 
  14   2   0      149.29      137.26     10.06 o 
  15   2   0      206.45      194.97     11.12 o 
  16   2   0       40.17       32.46     16.03 o 
  17   2   0      245.80      244.13     14.12 o 
  18   2   0       35.08       38.66     18.39 o 
  19   2   0        3.57        0.00     18.13 o 
  20   2   0      168.47      165.95     16.13 o 
  21   2   0       49.38       50.03     15.26 o 
  22   2   0        5.42        0.00     32.30 o 
   0   3   0       17.02       24.45     14.04 o 
   1   3   0       37.12       43.75     11.27 o 
   2   3   0       37.86       37.40     11.21 o 
   3   3   0       23.04       23.85      9.50 o 
   4   3   0        0.01        0.00     10.71 o 
   5   3   0        9.84        8.83      9.28 o 
   6   3   0      136.74      126.15     12.34 o 
   7   3   0        3.87        3.12      9.75 o 
   8   3   0        0.16        0.00     10.21 o 
   9   3   0      126.81      125.80     11.02 o 
  10   3   0        0.10        0.00      9.25 o 
  11   3   0        0.14        0.04      8.53 o 
  12   3   0       10.66        7.21      9.12 o 
  13   3   0       16.74        7.23     10.15 o 
  14   3   0       11.91       17.14      9.93 o 
  15   3   0       75.13       75.95     18.18 o 
  16   3   0        8.14        1.37     14.72 o 
  17   3   0       56.20       76.00     17.46 o 
  18   3   0       88.26       94.42     22.99 o 
  19   3   0       12.09       12.13     19.45 o 
   0   4   0        4.59       12.71     26.68 o 
   1   4   0       51.94       45.85     19.56 o 
   2   4   0        3.98        2.51     20.80 o 
   3   4   0       54.73       58.56     16.33 o 
   4   4   0        9.07        9.92     15.76 o 
   5   4   0       13.25       14.70     14.84 o 
   6   4   0       84.01       86.72     13.66 o 
   7   4   0       24.33       24.24     12.95 o 
   8   4   0       40.49       29.00     13.08 o 
   9   4   0       49.03       50.21     11.88 o 
  10   4   0      442.92      448.62     17.45 o 
  11   4   0        8.83        6.84     13.36 o 
  12   4   0       19.76       22.30     12.18 o 
  13   4   0        0.02        1.52     16.70 o 
  14   4   0       62.88       53.93     15.18 o 
   2   0   1     4593.74     4141.93    197.16 o 
   4   0   1     1358.89     1348.69     76.14 o 
   6   0   1     2761.60     2708.67     44.47 o 
   8   0   1     1019.66     1028.10     36.08 o 
  12   0   1     1526.15     1662.27     18.36 o 
  14   0   1      128.68      143.14     10.63 o 
  16   0   1       10.26        8.55     13.14 o 
  18   0   1      785.05      724.59     32.44 o 
  20   0   1       22.18       40.04     17.09 o 
  22   0   1       54.72       29.51     18.96 o 
  24   0   1       14.88        0.00     20.62 o 
   1   1   1     6776.20     6779.96    107.56 o 
   2   1   1     8292.51     8204.37    148.65 o 
   3   1   1     3678.78     3524.23     64.71 o 
   4   1   1     1084.62     1017.89     16.62 o 
   5   1   1      359.45      340.00     17.30 o 
   6   1   1       52.24       46.69      7.93 o 
   7   1   1      650.96      634.21     12.11 o 
   8   1   1       73.54       89.93      7.50 o 
   9   1   1     1181.83     1206.54     19.43 o 
  10   1   1      879.95      903.08     24.67 o 
  11   1   1       60.25       53.54      7.30 o 
  12   1   1      351.17      400.05      9.48 o 
  13   1   1      221.19      256.01      8.98 o 
  14   1   1      209.14      221.94      8.09 o 
  15   1   1       11.58        5.22      7.09 o 
  16   1   1       35.33       43.45      8.73 o 
  17   1   1       53.22       40.01      9.34 o 
  18   1   1       78.47       76.58     10.22 o 
  19   1   1      140.67      131.36      8.87 o 
  20   1   1      137.38      127.18     11.06 o 
  21   1   1      186.53      179.27     11.99 o 
  22   1   1       16.91       17.05     12.21 o 
  23   1   1       20.28        4.47     11.14 o 
  24   1   1        8.21       20.46     13.41 o 
   1   2   1      213.89      216.25      7.99 o 
   2   2   1      479.04      431.12      9.79 o 
   3   2   1      358.02      334.46     14.80 o 
   4   2   1      380.95      371.95      8.96 o 
   5   2   1      493.38      490.41      9.24 o 
   6   2   1      378.83      417.53     10.71 o 
   7   2   1       15.88       17.54      8.02 o 
   8   2   1       22.30       18.25      7.34 o 
   9   2   1      250.60      256.06      8.39 o 
  10   2   1        6.38        9.43      6.56 o 
  11   2   1        0.33        1.04      6.71 o 
  12   2   1       42.01       44.32      6.15 o 
  13   2   1      122.56      129.77      7.50 o 
  14   2   1       21.42       20.43      8.78 o 
  15   2   1      245.16      253.23      8.05 o 
  16   2   1       23.39       17.98      7.96 o 
  17   2   1       34.40       39.48      7.04 o 
  18   2   1       34.81       31.89     11.74 o 
  19   2   1       34.12       31.94     10.53 o 
  20   2   1       26.45       25.24     11.94 o 
  21   2   1       24.56       27.50     11.30 o 
  22   2   1        0.26        2.95     12.62 o 
   1   3   1        1.37        1.19      7.06 o 
   2   3   1       71.43       70.76      7.65 o 
   3   3   1       16.58       13.54      7.71 o 
   4   3   1       45.79       49.10      6.96 o 
   5   3   1       22.29       24.58      7.15 o 
   6   3   1       13.17       14.71      7.10 o 
   7   3   1      177.53      185.05      8.89 o 
   8   3   1       21.08       18.61      7.37 o 
   9   3   1      159.23      169.66      8.30 o 
  10   3   1       48.76       47.71      6.70 o 
  11   3   1       81.62       87.11      7.51 o 
  12   3   1       20.74       18.62      7.11 o 
  13   3   1       44.49       44.96      7.72 o 
  14   3   1       96.61      104.54      8.59 o 
  15   3   1        0.62        1.17      7.72 o 
  16   3   1       17.59       20.62      9.10 o 
  17   3   1       27.87       39.17     10.48 o 
  18   3   1       88.07       97.76     11.47 o 
  19   3   1       75.61       68.77     14.21 o 
   1   4   1       51.15       49.16     13.38 o 
   2   4   1       29.78       30.80     14.21 o 
   3   4   1        2.24        1.73     11.97 o 
   4   4   1        2.37        3.73     10.75 o 
   5   4   1       29.63       28.57      9.40 o 
   6   4   1        2.96        0.70      9.93 o 
   7   4   1       23.59       24.37      9.06 o 
   8   4   1      221.29      213.91      9.68 o 
   9   4   1      177.12      171.92     11.55 o 
  10   4   1       97.00      101.27     11.82 o 
  11   4   1        0.66       11.43      9.81 o 
  12   4   1       12.70        8.78      9.87 o 
  13   4   1        0.51        0.00     10.89 o 
  14   4   1        1.01        0.00     10.37 o 
   0   0   2     2903.43     2586.86    107.36 o 
   2   0   2     2562.41     2373.52     70.51 o 
   4   0   2     1199.72     1130.46     27.31 o 
   6   0   2       90.31       81.95     13.82 o 
   8   0   2     1052.35      968.32     16.76 o 
  10   0   2     1316.26     1429.96     30.88 o 
  12   0   2     1297.59     1386.00     16.90 o 
  14   0   2      450.10      471.90     21.72 o 
  16   0   2       95.89       89.92     13.47 o 
  18   0   2      703.80      642.98     29.20 o 
  20   0   2      569.12      552.52     15.67 o 
  22   0   2      107.36      124.63     17.86 o 
  24   0   2      146.98      124.91     18.17 o 
   1   1   2     4771.13     4171.08    295.61 o 
   2   1   2     4121.75     4078.46     78.92 o 
   3   1   2      584.03      568.43     26.07 o 
   4   1   2      228.90      210.61     12.66 o 
   5   1   2      401.82      389.86     11.65 o 
   6   1   2      336.36      324.99     10.51 o 
   7   1   2      433.68      433.39      9.91 o 
   8   1   2     1890.40     1916.64     33.78 o 
   9   1   2      415.10      431.52     16.18 o 
  10   1   2       19.34        8.84     10.83 o 
  11   1   2      110.18       96.37      8.26 o 
  12   1   2      100.91       96.65      8.68 o 
  13   1   2      112.63      120.26      7.43 o 
  14   1   2      114.75      126.15      7.26 o 
  15   1   2       54.99       59.50      7.24 o 
  16   1   2       92.62       86.57      8.95 o 
  17   1   2       72.39       53.75      7.75 o 
  18   1   2       92.74      107.88      8.76 o 
  19   1   2       58.62       46.74     10.02 o 
  20   1   2       51.86       41.12     10.84 o 
  21   1   2       15.01       12.99      9.55 o 
  22   1   2       34.61       25.44     12.18 o 
  23   1   2        1.39       10.84     10.34 o 
  24   1   2       56.27       38.26     12.59 o 
   0   2   2      180.12      162.04     11.30 o 
   1   2   2      336.89      331.62      8.66 o 
   2   2   2     1415.05     1309.01     55.02 o 
   3   2   2     3031.72     2896.13     54.91 o 
   4   2   2     1788.48     1682.35     58.94 o 
   5   2   2     1616.97     1632.50     40.52 o 
   6   2   2      291.95      319.14     11.86 o 
   7   2   2      703.95      711.73     35.62 o 
   8   2   2      101.36      102.25      6.41 o 
   9   2   2      123.36      133.70      9.47 o 
  10   2   2      127.18      136.54      8.66 o 
  11   2   2      207.66      210.86      9.48 o 
  12   2   2      428.94      443.23     20.02 o 
  13   2   2      238.83      253.24     10.67 o 
  14   2   2      485.84      500.98     11.21 o 
  15   2   2       81.29       80.34      8.80 o 
  16   2   2       33.86       40.77      8.49 o 
  17   2   2      187.98      182.57      8.98 o 
  18   2   2       18.47       19.02      8.66 o 
  19   2   2       35.37       38.00     11.45 o 
  20   2   2       26.23       34.82     11.36 o 
  21   2   2       30.47       30.25     12.16 o 
  22   2   2       15.71       31.02     12.62 o 
   0   3   2       79.15       72.37     10.67 o 
   1   3   2       28.04       33.71      9.41 o 
   2   3   2      221.97      240.07      9.52 o 
   3   3   2      104.00      107.08      7.31 o 
   4   3   2      255.26      255.81     12.50 o 
   5   3   2      191.44      177.23      7.80 o 
   6   3   2      278.77      279.91      8.35 o 
   7   3   2        2.92        4.32      7.73 o 
   8   3   2      107.61      107.14      8.61 o 
   9   3   2       72.49       75.40      7.56 o 
  10   3   2      232.91      226.90      8.54 o 
  11   3   2      521.22      553.39      9.68 o 
  12   3   2      164.25      167.73      8.75 o 
  13   3   2       50.18       46.62      9.51 o 
  14   3   2      155.13      159.10      8.77 o 
  15   3   2       63.63       66.42      8.79 o 
  16   3   2      175.88      173.22      9.19 o 
  17   3   2       39.54       39.63     11.41 o 
  18   3   2      155.48      153.49      9.45 o 
  19   3   2       23.13       25.73     12.78 o 
   0   4   2      279.14      307.87     29.89 o 
   1   4   2       95.11       89.30     19.72 o 
   2   4   2       40.49       53.21     15.33 o 
   3   4   2       22.93       20.73     13.35 o 
   4   4   2        5.70        7.98     11.34 o 
   5   4   2        7.30        1.58     12.93 o 
   6   4   2       40.44       47.79      9.74 o 
   7   4   2       78.53       73.17     10.52 o 
   8   4   2       90.20      101.63     10.49 o 
   9   4   2      240.76      231.44     11.03 o 
  10   4   2      221.75      225.05     11.47 o 
  11   4   2        7.57        6.30      9.80 o 
  12   4   2       14.38       16.09     10.37 o 
  13   4   2        4.41        0.00     10.57 o 
  14   4   2        7.80        0.00     11.60 o 
   2   0   3     2924.65     2779.84     35.58 o 
   4   0   3      422.42      357.58     20.36 o 
   6   0   3      314.39      291.64     16.21 o 
   8   0   3      350.05      338.99     12.47 o 
  10   0   3      117.51      119.38      9.71 o 
  12   0   3      119.18      107.46     10.93 o 
  14   0   3      262.86      285.07     16.03 o 
  16   0   3      204.96      204.38     10.39 o 
  18   0   3      145.48      132.94     16.34 o 
  20   0   3      161.48      148.66     19.98 o 
  22   0   3      113.03       94.55     15.10 o 
  24   0   3      114.66      141.06     17.29 o 
   1   1   3     2318.14     2214.36     82.51 o 
   2   1   3      187.70      165.67     11.03 o 
   3   1   3      135.79      123.02      9.96 o 
   4   1   3      134.43      130.73      8.01 o 
   5   1   3       94.36       82.14      7.97 o 
   6   1   3      934.11      968.23     12.85 o 
   7   1   3      551.46      539.95     16.60 o 
   8   1   3      111.57      116.89      8.62 o 
   9   1   3      117.74      118.72      7.29 o 
  10   1   3      426.59      487.25     10.79 o 
  11   1   3      180.33      189.46      8.73 o 
  12   1   3      289.00      307.26      9.74 o 
  13   1   3      127.41      125.86      7.90 o 
  14   1   3      299.82      305.03      7.42 o 
  15   1   3       29.48       16.66      6.24 o 
  16   1   3      923.74      937.21     26.73 o 
  17   1   3      147.35      135.58      8.98 o 
  18   1   3      170.01      164.66      8.92 o 
  19   1   3      155.82      139.71      9.56 o 
  20   1   3       37.41       47.56      9.80 o 
  21   1   3       46.00       61.01      9.76 o 
  22   1   3       39.01       40.29     13.48 o 
  23   1   3       32.03       19.22     10.49 o 
  24   1   3       12.71        5.68     13.74 o 
   1   2   3      155.81      144.95      8.16 o 
   2   2   3     1339.07     1226.44     41.78 o 
   3   2   3      344.69      337.91     17.71 o 
   4   2   3      471.35      474.36     25.81 o 
   5   2   3      742.10      731.61     19.24 o 
   6   2   3        1.77        0.81      9.41 o 
   7   2   3      343.19      374.80     10.09 o 
   8   2   3      304.90      322.02     10.23 o 
   9   2   3       11.44       13.87      6.98 o 
  10   2   3      228.92      249.14     10.26 o 
  11   2   3      157.63      152.29      7.53 o 
  12   2   3      407.17      435.83     16.46 o 
  13   2   3      284.92      287.01     13.35 o 
  14   2   3       33.12       28.02      8.74 o 
  15   2   3       96.63       97.40      9.55 o 
  16   2   3       66.85       47.48      8.11 o 
  17   2   3      377.44      392.06      9.54 o 
  18   2   3       54.37       47.44      9.39 o 
  19   2   3       17.96        1.63      9.02 o 
  20   2   3       13.58       28.36      9.78 o 
  21   2   3       51.97       36.24     12.26 o 
  22   2   3       47.31       56.81     11.83 o 
   1   3   3      473.18      477.73     10.52 o 
   2   3   3      116.12      117.51      9.23 o 
   3   3   3      429.28      428.31     25.77 o 
   4   3   3      175.77      173.13     10.37 o 
   5   3   3      585.20      542.48     36.35 o 
   6   3   3      600.48      646.30     26.48 o 
   7   3   3      366.64      369.15     20.25 o 
   8   3   3      405.31      419.01     15.78 o 
   9   3   3      177.83      167.97     12.62 o 
  10   3   3      332.06      352.02     14.65 o 
  11   3   3      389.11      386.13     11.41 o 
  12   3   3       48.98       44.80      8.53 o 
  13   3   3       45.56       39.50      8.98 o 
  14   3   3        0.88        2.33      8.07 o 
  15   3   3      172.61      165.56      9.65 o 
  16   3   3       33.23       26.88      8.45 o 
  17   3   3       14.19       23.90      9.44 o 
  18   3   3        6.05        4.07      9.73 o 
  19   3   3       55.63       56.14     12.76 o 
   1   4   3       83.12       81.72     19.01 o 
   2   4   3       10.72       14.30     11.65 o 
   3   4   3       52.91       50.84     15.32 o 
   4   4   3        8.97        7.94     11.62 o 
   5   4   3       14.61       21.79     10.47 o 
   6   4   3       54.94       49.03     11.24 o 
   7   4   3      290.00      252.00     12.90 o 
   8   4   3       19.06       20.92     10.91 o 
   9   4   3      222.37      220.34     12.54 o 
  10   4   3       18.82       24.49     11.22 o 
  11   4   3       17.21       19.97     11.33 o 
  12   4   3       21.65       22.71     11.31 o 
  13   4   3       14.71       13.83     12.53 o 
  14   4   3       36.16       39.33     10.81 o 
   0   0   4      257.64      209.18     24.44 o 
   2   0   4     4972.47     4810.74     44.90 o 
   4   0   4     1286.70     1295.49     33.98 o 
   6   0   4      402.94      343.80     15.17 o 
   8   0   4      744.45      682.95     17.68 o 
  10   0   4      167.24      157.87      9.82 o 
  12   0   4      288.47      302.63     15.86 o 
  14   0   4       59.71       63.15      8.20 o 
  16   0   4      314.83      335.20     14.66 o 
  18   0   4        7.17        0.00     12.98 o 
  20   0   4      198.99      204.48     13.87 o 
  22   0   4       17.01       32.65     17.04 o 
  24   0   4       86.90       78.56     17.00 o 
   0   1   4      382.06      356.32     15.64 o 
   1   1   4       20.65       22.96      8.01 o 
   2   1   4       66.69       63.19      7.67 o 
   3   1   4      326.65      317.88     16.12 o 
   4   1   4      285.60      274.04      8.72 o 
   5   1   4      762.77      779.87     11.59 o 
   6   1   4      445.31      423.94      7.66 o 
   7   1   4      110.88      109.81      6.69 o 
   8   1   4      451.94      429.69     12.88 o 
   9   1   4       46.79       44.73      7.90 o 
  10   1   4      143.80      141.21      9.54 o 
  11   1   4      127.56      131.93      8.84 o 
  12   1   4      238.71      234.57      8.48 o 
  13   1   4       39.51       42.30      8.02 o 
  14   1   4     1246.43     1305.35     28.76 o 
  15   1   4      823.06      851.83     13.17 o 
  16   1   4      154.01      144.70      7.70 o 
  17   1   4       55.32       44.11      7.72 o 
  18   1   4       49.41       42.18      7.97 o 
  19   1   4       39.99       41.43     10.06 o 
  20   1   4       31.20       37.72      9.03 o 
  21   1   4       55.39       47.63     14.05 o 
  22   1   4      105.79      110.56     12.35 o 
  23   1   4       40.97       53.78     11.18 o 
   0   2   4       69.21       63.51     10.56 o 
   1   2   4      423.91      413.47     13.60 o 
   2   2   4      837.19      872.00     31.70 o 
   3   2   4     2470.84     2431.23     86.40 o 
   4   2   4       23.49       29.78      7.82 o 
   5   2   4       56.49       56.72      8.15 o 
   6   2   4        9.87        8.72      7.78 o 
   7   2   4      822.91      865.47     15.04 o 
   8   2   4        1.30        0.54      6.99 o 
   9   2   4       95.40      106.32      7.31 o 
  10   2   4      144.34      148.48      7.07 o 
  11   2   4      779.12      823.95     17.37 o 
  12   2   4      568.73      568.90      9.31 o 
  13   2   4      844.44      858.67     11.41 o 
  14   2   4      300.20      295.39      9.94 o 
  15   2   4       78.53       66.57     10.30 o 
  16   2   4      337.18      329.84      9.22 o 
  17   2   4      152.03      170.57     10.41 o 
  18   2   4       18.16       36.42      9.11 o 
  19   2   4       27.79       27.47      8.49 o 
  20   2   4       30.17       27.83     10.63 o 
  21   2   4       89.38       90.78     11.40 o 
  22   2   4      155.20      136.59     12.86 o 
   1   3   4       28.75       30.10      7.86 o 
   2   3   4       41.65       37.16      7.85 o 
   3   3   4       97.94       96.74     11.21 o 
   4   3   4      583.45      572.85     11.16 o 
   6   3   4       93.08       95.03      9.01 o 
   7   3   4       17.28       14.11      8.17 o 
   8   3   4       72.44       77.63      8.52 o 
   9   3   4      129.45      131.24      9.10 o 
  10   3   4      276.97      273.25     10.47 o 
  11   3   4       20.49       17.05      7.89 o 
  12   3   4       29.09       25.87      7.82 o 
  13   3   4      122.82      129.51     10.04 o 
  14   3   4      189.87      189.65     11.47 o 
  15   3   4       41.49       31.22      9.83 o 
  16   3   4        5.17        0.00     10.53 o 
  17   3   4       64.11       62.99      9.54 o 
  18   3   4      151.72      131.67     11.00 o 
  19   3   4      132.94      123.80     11.76 o 
   0   4   4        6.46       19.80     25.59 o 
   1   4   4        0.16        5.60     12.75 o 
   2   4   4        1.83        8.96     12.79 o 
   3   4   4      152.06      135.90     22.25 o 
   4   4   4      138.24      139.10     15.61 o 
   5   4   4       91.90       87.74     13.46 o 
   6   4   4      132.64      123.98     13.65 o 
   7   4   4      131.36      127.73     12.25 o 
   8   4   4      151.86      138.12     13.06 o 
   9   4   4       10.79        4.82     11.98 o 
  10   4   4       21.62       22.32     11.84 o 
  11   4   4       52.69       52.39     10.42 o 
  12   4   4       14.83       15.94      9.91 o 
  13   4   4       46.28       36.61     13.61 o 
   2   0   5     1078.02     1125.51     16.04 o 
   4   0   5     2329.68     2442.16     40.78 o 
   6   0   5     2688.76     2698.65    123.27 o 
   8   0   5      236.56      223.43     12.37 o 
  10   0   5      311.07      327.53     14.27 o 
  12   0   5      982.90      970.39     49.12 o 
  14   0   5     2171.24     2195.37     75.64 o 
  16   0   5     1284.60     1311.70     38.34 o 
  18   0   5      557.24      563.13     26.63 o 
  20   0   5       58.58       53.81     13.33 o 
  22   0   5       96.24      107.08     18.31 o 
  24   0   5       89.44       60.64     25.08 o 
   1   1   5      595.52      564.76     10.02 o 
   2   1   5      396.64      394.67      9.78 o 
   3   1   5      192.38      210.43      7.13 o 
   4   1   5     4087.60     4175.41    135.74 o 
   5   1   5      579.30      565.20     12.67 o 
   6   1   5      992.00      940.19     26.31 o 
   7   1   5      130.82      130.37      6.55 o 
   8   1   5       71.44       68.00      6.47 o 
   9   1   5       83.71       82.76      8.32 o 
  10   1   5      238.73      225.12      8.23 o 
  11   1   5      521.12      516.82     14.46 o 
  12   1   5      482.00      487.69      8.78 o 
  13   1   5      765.36      765.02     27.99 o 
  14   1   5       14.85       14.04      7.63 o 
  15   1   5      754.52      787.78     35.83 o 
  16   1   5       53.76       51.63      8.79 o 
  17   1   5      133.54      144.57      7.93 o 
  18   1   5       49.48       53.18      7.80 o 
  19   1   5       68.13       72.54      9.96 o 
  20   1   5       16.34       27.03      8.53 o 
  21   1   5        5.89        6.03     11.46 o 
  22   1   5        7.72       11.38     10.32 o 
  23   1   5       77.57       85.72     15.23 o 
   1   2   5      279.48      272.85      9.99 o 
   2   2   5      141.77      145.04      9.40 o 
   3   2   5      680.22      667.50     19.22 o 
   4   2   5       23.64       24.55      8.12 o 
   5   2   5       26.20       31.71      8.02 o 
   6   2   5      351.15      394.28     10.06 o 
   7   2   5      415.09      437.21     17.08 o 
   8   2   5      269.46      282.93      8.45 o 
   9   2   5      147.66      162.50      8.50 o 
  10   2   5       48.46       46.21      8.54 o 
  11   2   5      187.83      195.48      7.46 o 
  12   2   5       66.47       72.45      8.46 o 
  13   2   5       57.79       53.63      7.84 o 
  14   2   5      259.27      258.49      9.62 o 
  15   2   5      113.30      134.86      8.45 o 
  16   2   5      252.24      268.00      9.98 o 
  17   2   5      236.23      246.25     11.60 o 
  18   2   5      159.69      162.04      9.51 o 
  19   2   5      194.60      192.59     10.32 o 
  20   2   5       12.42       16.62      9.86 o 
  21   2   5        4.14       10.95     11.35 o 
  22   2   5        8.95       37.42     15.95 o 
   1   3   5       33.78       33.11      7.18 o 
   2   3   5       12.45        8.71      9.24 o 
   3   3   5       54.13       59.96      9.66 o 
   4   3   5      162.06      151.71     10.23 o 
   5   3   5       26.60       26.01      9.08 o 
   6   3   5      137.25      141.52     10.26 o 
   7   3   5       88.05       88.20      9.71 o 
   8   3   5      150.93      145.03      8.97 o 
   9   3   5       68.96       67.06      7.75 o 
  10   3   5       80.68       77.91      8.73 o 
  11   3   5       31.79       36.56      8.44 o 
  12   3   5      102.24      101.21      9.64 o 
  13   3   5      116.32      120.55     11.05 o 
  14   3   5       51.80       56.04      9.22 o 
  15   3   5       65.14       51.92     10.17 o 
  16   3   5       56.51       54.81     10.05 o 
  17   3   5      123.88      114.57     10.91 o 
  18   3   5      100.50       92.92     11.56 o 
   1   4   5        4.54        4.70     10.42 o 
   2   4   5       62.36       75.95     12.98 o 
   3   4   5       26.65       28.74     14.90 o 
   4   4   5        8.00       17.63     12.74 o 
   5   4   5       70.75       59.44     10.78 o 
   6   4   5      163.81      146.52     15.43 o 
   7   4   5       35.47       43.32     11.45 o 
   8   4   5       32.30       34.25     15.07 o 
   9   4   5       27.43       10.29     15.55 o 
  10   4   5       70.97       72.38     14.96 o 
  11   4   5       13.26        6.40     11.84 o 
  12   4   5       24.66        9.95     13.46 o 
  13   4   5       38.62       39.81     13.17 o 
   0   0   6     3785.45     3612.95     53.11 o 
   2   0   6      692.31      717.50     11.78 o 
   4   0   6     2080.54     2112.75     28.44 o 
   6   0   6     4875.51     4949.87    235.23 o 
   8   0   6      635.02      654.32     14.56 o 
  10   0   6      233.57      221.16     11.78 o 
  12   0   6      519.59      505.67     44.19 o 
  14   0   6     2829.49     2763.12     58.51 o 
  16   0   6     2145.53     2184.86     45.41 o 
  18   0   6      191.98      188.91     11.90 o 
  20   0   6       87.92       97.16     22.05 o 
  22   0   6      108.10      132.91     15.51 o 
   0   1   6     2431.23     2400.73     27.91 o 
   1   1   6      142.33      131.24      7.06 o 
   2   1   6      139.05      138.41      6.49 o 
   3   1   6      505.73      491.34     10.13 o 
   4   1   6       16.50       14.74      5.50 o 
   5   1   6     1748.43     1730.35     32.78 o 
   6   1   6      303.27      287.10      8.03 o 
   7   1   6      296.18      290.78      7.99 o 
   8   1   6      131.87      139.90      7.23 o 
   9   1   6      396.98      393.68      8.37 o 
  10   1   6      189.49      195.55      8.96 o 
  11   1   6      395.61      410.29      9.19 o 
  12   1   6      101.98      103.98      7.18 o 
  13   1   6      178.60      171.93      6.92 o 
  14   1   6      856.16      854.68     14.54 o 
  15   1   6      212.78      221.09     11.86 o 
  16   1   6      565.00      583.73     13.37 o 
  17   1   6      669.95      685.77     15.87 o 
  18   1   6      317.59      302.86     16.85 o 
  19   1   6      166.25      157.86     10.20 o 
  20   1   6       13.20       14.84      7.99 o 
  21   1   6       28.39       45.07      9.39 o 
  22   1   6       23.61       27.79     10.38 o 
  23   1   6        7.51        9.66     12.29 o 
   0   2   6       41.83       43.93     10.43 o 
   1   2   6      173.85      167.03      9.20 o 
   2   2   6       39.63       47.12      7.92 o 
   3   2   6       26.76       24.17      6.79 o 
   4   2   6       67.49       74.06      7.63 o 
   5   2   6      270.23      295.54     11.21 o 
   6   2   6      116.49      121.45      7.91 o 
   7   2   6       73.02       81.97      7.22 o 
   8   2   6      133.99      143.76      7.40 o 
   9   2   6      100.65      102.70      7.08 o 
  10   2   6       70.40       72.51      6.86 o 
  11   2   6      206.84      217.77      8.57 o 
  12   2   6       48.33       43.10      8.21 o 
  13   2   6      127.65      136.96      8.00 o 
  14   2   6       51.34       54.76      7.56 o 
  15   2   6       97.98      108.96      8.12 o 
  16   2   6       93.46       97.42      9.53 o 
  17   2   6      150.42      139.09     10.30 o 
  18   2   6       14.16       13.14     12.26 o 
  19   2   6      161.67      163.22     11.69 o 
  20   2   6       74.30       66.54     10.04 o 
  21   2   6        6.33        4.72     12.74 o 
   0   3   6       77.39       75.30     11.97 o 
   1   3   6       22.79       13.66      8.76 o 
   2   3   6        5.25        7.12     10.17 o 
   3   3   6      102.20      109.89     13.66 o 
   4   3   6       69.76       68.22     13.48 o 
   5   3   6      149.74      149.18     10.81 o 
   6   3   6        5.18        0.20      8.96 o 
   7   3   6       22.02       21.12      8.83 o 
   8   3   6       31.66       32.66      9.20 o 
   9   3   6       38.65       37.92      8.46 o 
  10   3   6        9.95       11.03      8.88 o 
  11   3   6        4.76        3.67      9.88 o 
  12   3   6       25.10       31.68      9.27 o 
  13   3   6       35.18       35.10      9.79 o 
  14   3   6       10.02       11.98      9.44 o 
  15   3   6       17.84        5.37     12.33 o 
  16   3   6       26.52       37.26     12.08 o 
  17   3   6       16.27       24.47     10.22 o 
  18   3   6       45.82       38.64     13.59 o 
   0   4   6      109.85       91.62     19.63 o 
   1   4   6       15.66        2.55     12.90 o 
   2   4   6       33.74       26.10     11.72 o 
   3   4   6       12.23       10.94     10.48 o 
   4   4   6      310.24      297.54     16.36 o 
   5   4   6       44.92       40.50     10.69 o 
   6   4   6       70.14       83.97     16.79 o 
   7   4   6        8.22        9.51     13.48 o 
   8   4   6        2.01        0.00     13.36 o 
   9   4   6       28.12       36.82     13.16 o 
  10   4   6       42.45       34.87     13.73 o 
  11   4   6       20.48       12.51     15.60 o 
  12   4   6       14.16        5.97     15.20 o 
   2   0   7     2392.56     2498.65     30.84 o 
   4   0   7     6905.86     7474.73    131.57 o 
   6   0   7      385.72      410.28     11.62 o 
   8   0   7      136.73      133.99     13.21 o 
  10   0   7      295.97      325.53     13.35 o 
  12   0   7     2621.03     2640.22     35.59 o 
  14   0   7      500.85      454.43     18.44 o 
  16   0   7      315.92      331.74     13.91 o 
  18   0   7      161.22      140.90     15.59 o 
  20   0   7        1.84        0.00     12.60 o 
  22   0   7       27.30       25.18     20.63 o 
   1   1   7      691.22      702.20      8.63 o 
   2   1   7      553.62      570.90      7.59 o 
   3   1   7      469.13      453.41      7.54 o 
   4   1   7      524.76      534.79      9.52 o 
   5   1   7      119.52      116.60      6.63 o 
   6   1   7      501.06      554.01     13.29 o 
   7   1   7      662.40      696.45     10.49 o 
   8   1   7        6.40        8.47      7.15 o 
   9   1   7       77.94       97.07      6.94 o 
  10   1   7      132.97      134.52      7.83 o 
  11   1   7      413.53      429.26      7.99 o 
  12   1   7      459.95      460.22     12.00 o 
  13   1   7      447.66      444.67      7.72 o 
  14   1   7     1169.97     1158.33     27.69 o 
  15   1   7      149.40      157.49      8.10 o 
  16   1   7      430.21      436.93      9.35 o 
  17   1   7      204.85      205.31      9.11 o 
  18   1   7      130.94      128.17     11.17 o 
  19   1   7      163.52      169.98      9.51 o 
  20   1   7      111.26      112.54     10.66 o 
  21   1   7       68.17       62.82     11.38 o 
  22   1   7       24.82       27.24     10.91 o 
   1   2   7      179.79      174.06      7.88 o 
   2   2   7       17.79       17.14      7.62 o 
   3   2   7       94.91       99.99      7.79 o 
   4   2   7       80.33       89.69      7.88 o 
   5   2   7      110.67      114.15      7.33 o 
   6   2   7       31.38       38.76      6.86 o 
   7   2   7       86.89       83.75      6.87 o 
   8   2   7      106.80      110.33      6.80 o 
   9   2   7      257.74      256.26      7.85 o 
  10   2   7       10.68        4.95      6.56 o 
  11   2   7       47.40       43.18      8.30 o 
  12   2   7      127.20      126.25      8.87 o 
  13   2   7       77.63       86.15      8.21 o 
  14   2   7       67.05       57.85      7.64 o 
  15   2   7        5.57        1.36      8.52 o 
  16   2   7      221.40      226.04     10.48 o 
  17   2   7      114.22      107.06      9.44 o 
  18   2   7      136.65      135.01      8.44 o 
  19   2   7       86.28       79.72     10.14 o 
  20   2   7      148.90      139.04     10.34 o 
  21   2   7      183.76      165.60     12.10 o 
   1   3   7       42.08       34.76      9.45 o 
   2   3   7       10.31       11.75      9.19 o 
   3   3   7       60.77       52.95     10.48 o 
   4   3   7       16.52       12.02     10.14 o 
   5   3   7       56.56       59.44     10.40 o 
   6   3   7       59.41       63.82      9.34 o 
   7   3   7        8.16        1.93      9.23 o 
   8   3   7        2.91        3.34      7.74 o 
   9   3   7       89.58       85.29      9.56 o 
  10   3   7       47.17       52.30     10.12 o 
  11   3   7        9.18       11.13     10.47 o 
  12   3   7        6.23       19.84     10.31 o 
  13   3   7       31.29       18.77      9.57 o 
  14   3   7       38.78       44.64      9.46 o 
  15   3   7       34.78       22.71     11.24 o 
  16   3   7       36.86       34.16     11.20 o 
  17   3   7       11.19        7.49     11.79 o 
   1   4   7        0.60        4.56     12.51 o 
   2   4   7       10.03        4.22     11.25 o 
   3   4   7       49.46       52.58     12.95 o 
   4   4   7       23.83       24.62     12.41 o 
   5   4   7       10.65       13.45     15.12 o 
   6   4   7      164.25      175.44     14.06 o 
   7   4   7       26.43       45.78     13.42 o 
   8   4   7       65.78       54.24     15.12 o 
   9   4   7        8.45       17.67     16.91 o 
  10   4   7        0.53        0.00     16.36 o 
  11   4   7        9.94       10.50     13.09 o 
   0   0   8      599.32      621.13     16.38 o 
   2   0   8      649.40      679.72     11.20 o 
   4   0   8      276.06      273.60      8.94 o 
   6   0   8      296.87      330.98     11.25 o 
   8   0   8      551.17      592.43     11.86 o 
  10   0   8      800.15      787.23     43.23 o 
  12   0   8     1206.41     1200.43     16.92 o 
  14   0   8     2939.92     2969.78    104.98 o 
  16   0   8      388.43      389.73     14.69 o 
  18   0   8       98.14      109.03     11.01 o 
  20   0   8        6.45        7.38     11.16 o 
  22   0   8       96.65       97.16     14.92 o 
   0   1   8      472.78      475.04     15.51 o 
   1   1   8       84.59       83.99      5.64 o 
   2   1   8     1705.57     1719.56     28.88 o 
   3   1   8      446.62      444.44      8.03 o 
   4   1   8      137.76      141.30      7.61 o 
   5   1   8      234.56      243.48      8.73 o 
   6   1   8      193.76      200.55      7.72 o 
   7   1   8      827.95      847.44     13.47 o 
   8   1   8      288.50      305.44      8.66 o 
   9   1   8      132.19      137.37      6.96 o 
  10   1   8      184.16      179.77      7.87 o 
  11   1   8      764.53      732.05     19.24 o 
  12   1   8      547.84      554.75     12.07 o 
  13   1   8     1135.75     1136.50     16.89 o 
  14   1   8       79.52       75.75      9.48 o 
  15   1   8       36.76       21.08      8.58 o 
  16   1   8      117.86      112.85      7.78 o 
  17   1   8      168.51      155.99     13.28 o 
  18   1   8        2.32        1.39     10.46 o 
  19   1   8       34.57       45.92      9.55 o 
  20   1   8        0.48        9.44      9.83 o 
  21   1   8      136.32      129.32      9.90 o 
  22   1   8       18.70        0.00     11.71 o 
   0   2   8      400.82      435.96     19.77 o 
   1   2   8      288.23      310.55     11.19 o 
   2   2   8       39.37       49.20      6.93 o 
   3   2   8       93.88      104.36      6.71 o 
   4   2   8        3.85        7.06      6.40 o 
   5   2   8      177.40      186.30      7.11 o 
   6   2   8        3.97        5.33      6.17 o 
   7   2   8       10.31        7.78      6.20 o 
   8   2   8        2.08        2.40      6.51 o 
   9   2   8      485.36      509.32      9.90 o 
  10   2   8      396.32      404.91     13.14 o 
  11   2   8       14.51       10.74      8.03 o 
  12   2   8        5.53       11.03      7.86 o 
  13   2   8       54.52       44.51      7.98 o 
  14   2   8       36.94       35.24      7.82 o 
  15   2   8       87.37       85.12      9.55 o 
  16   2   8       11.75       21.73      9.54 o 
  17   2   8       54.22       52.55      9.17 o 
  18   2   8      252.23      275.04     12.06 o 
  19   2   8      161.86      142.48     14.74 o 
  20   2   8       80.06       59.01     13.79 o 
   0   3   8        7.38       12.77     12.90 o 
   1   3   8       44.39       39.21      8.72 o 
   2   3   8      279.02      291.17     10.35 o 
   3   3   8      203.05      205.10     11.14 o 
   4   3   8       35.49       40.38     11.24 o 
   5   3   8       24.63       24.65     10.04 o 
   6   3   8       36.49       36.54      9.14 o 
   7   3   8       47.19       41.29      9.73 o 
   8   3   8       67.02       58.56      7.77 o 
   9   3   8        9.67       16.55      9.31 o 
  10   3   8       14.23       13.91     10.71 o 
  11   3   8      116.59      105.50      8.95 o 
  12   3   8       67.32       50.66     10.59 o 
  13   3   8        7.91       11.67      8.76 o 
  14   3   8        4.90        8.38     10.43 o 
  15   3   8       59.26       64.76     10.69 o 
  16   3   8       24.26       29.01      9.71 o 
  17   3   8       42.05       52.45     13.34 o 
   0   4   8       41.30       39.40     21.44 o 
   1   4   8        9.77        3.47     12.22 o 
   2   4   8       20.26       16.55     15.15 o 
   3   4   8       60.37       82.46     17.60 o 
   4   4   8      419.93      417.57     22.68 o 
   5   4   8      144.26      145.99     12.84 o 
   6   4   8       11.06        4.14     13.36 o 
   7   4   8        0.58        0.00     11.84 o 
   8   4   8        6.69        0.00     12.07 o 
   9   4   8        1.83        0.00     16.93 o 
  10   4   8        5.62        0.00     14.80 o 
   2   0   9       97.48      115.50      7.65 o 
   4   0   9      189.92      196.09      9.68 o 
   6   0   9      713.50      700.41     12.41 o 
   8   0   9       34.77       36.06      8.83 o 
  10   0   9      132.93      134.99      9.01 o 
  12   0   9      281.55      275.88     12.33 o 
  14   0   9      277.38      275.29     17.00 o 
  16   0   9      513.04      476.53     13.56 o 
  18   0   9       87.88       89.76     13.48 o 
  20   0   9      166.04      208.39     18.59 o 
  22   0   9      165.94      144.16     15.49 o 
   1   1   9      122.70      125.75      7.02 o 
   2   1   9      282.17      285.60      7.25 o 
   3   1   9      106.89      115.00      6.87 o 
   4   1   9      153.57      177.82      7.79 o 
   5   1   9      233.15      232.45      7.63 o 
   6   1   9       91.86       92.56      6.22 o 
   7   1   9      182.40      189.65      6.90 o 
   8   1   9       13.40       22.34      6.36 o 
   9   1   9       88.05       94.93      6.58 o 
  10   1   9      430.83      445.30     12.71 o 
  11   1   9      370.82      387.08      8.00 o 
  12   1   9      244.53      248.90      9.42 o 
  13   1   9      106.11      102.65      7.91 o 
  14   1   9       19.78       20.13      6.71 o 
  15   1   9       15.20       10.08      7.81 o 
  16   1   9       47.59       51.44      8.66 o 
  17   1   9      286.62      272.94      9.41 o 
  18   1   9      101.62      107.16      8.85 o 
  19   1   9       77.85      101.76     11.48 o 
  20   1   9       33.22       33.66     10.44 o 
  21   1   9       16.72        1.96     13.44 o 
   1   2   9      652.38      631.99     25.16 o 
   2   2   9      216.62      226.31      7.73 o 
   3   2   9        7.98       12.78      6.36 o 
   4   2   9      107.28      113.30      7.51 o 
   5   2   9       42.05       48.03      6.72 o 
   6   2   9       60.27       55.38      5.78 o 
   7   2   9       51.50       52.36      5.96 o 
   8   2   9      225.13      248.20      8.33 o 
   9   2   9      344.61      357.19      8.95 o 
  10   2   9      527.42      550.47     10.27 o 
  11   2   9      990.87     1064.86     17.08 o 
  12   2   9       15.46       16.90      8.36 o 
  13   2   9       56.66       50.21      7.90 o 
  14   2   9       10.27       13.52      9.14 o 
  15   2   9        3.61        5.36      8.94 o 
  16   2   9      161.27      172.56     14.10 o 
  17   2   9       19.61       27.09     10.60 o 
  18   2   9       54.40       40.33     11.35 o 
  19   2   9        3.34        0.08     11.33 o 
  20   2   9       42.54       96.73     22.09 o 
   1   3   9      181.89      192.49     12.58 o 
   2   3   9      182.62      196.28     10.72 o 
   3   3   9       69.98       70.12      9.51 o 
   4   3   9       47.75       35.73     11.44 o 
   5   3   9       19.98       15.55     10.96 o 
   6   3   9       12.95       10.14      8.89 o 
   7   3   9      343.83      323.37     21.27 o 
   8   3   9      358.68      348.84     11.44 o 
   9   3   9       71.86       74.42     10.19 o 
  10   3   9        9.41        7.66      8.92 o 
  11   3   9       35.20       33.02      9.54 o 
  12   3   9      117.08      121.26      8.42 o 
  13   3   9       21.09       26.35     10.49 o 
  14   3   9       39.07       32.66     10.54 o 
  15   3   9       26.74       33.32     10.39 o 
  16   3   9        3.91        1.77     11.63 o 
   1   4   9        1.42        0.00     13.30 o 
   2   4   9       45.50       46.29     14.96 o 
   3   4   9      144.52      160.07     15.63 o 
   4   4   9       57.76       66.07     14.97 o 
   5   4   9      184.66      168.28     18.06 o 
   6   4   9      125.96      113.70     17.54 o 
   7   4   9       18.89        8.07     16.42 o 
   8   4   9        4.18       10.50     13.61 o 
   9   4   9        6.21       10.89     14.61 o 
   0   0  10      255.59      257.24     21.59 o 
   2   0  10      649.16      649.23     10.03 o 
   4   0  10      283.66      271.04     10.44 o 
   6   0  10       49.51       62.85      8.22 o 
   8   0  10      233.11      238.66     10.53 o 
  10   0  10       56.07       50.51      8.61 o 
  12   0  10       15.46       10.12     11.32 o 
  14   0  10       74.66       61.25     12.50 o 
  16   0  10       11.57       27.28     15.10 o 
  18   0  10      107.02      113.11     17.73 o 
  20   0  10       63.37       47.63     14.84 o 
   0   1  10      133.36      119.84      9.36 o 
   1   1  10      280.29      271.25      7.78 o 
   2   1  10      260.54      258.98      6.96 o 
   3   1  10      108.25      111.20      6.60 o 
   4   1  10      154.72      155.20      7.50 o 
   5   1  10      116.58      129.52      7.67 o 
   6   1  10       18.62       22.90      6.31 o 
   7   1  10       23.55       32.12      6.11 o 
   8   1  10      158.88      168.00      6.77 o 
   9   1  10       57.83       50.39      6.01 o 
  10   1  10      432.94      403.35      7.92 o 
  11   1  10       94.17       89.39      7.47 o 
  12   1  10      103.29       87.18      6.76 o 
  13   1  10      171.91      150.30      8.48 o 
  14   1  10      300.19      291.72      8.34 o 
  15   1  10        2.70       11.19      6.97 o 
  16   1  10      102.88      120.61      8.42 o 
  17   1  10       37.57       40.67      9.01 o 
  18   1  10      115.17      126.69      8.39 o 
  19   1  10       12.01       17.98      9.28 o 
  20   1  10      230.34      229.80     10.43 o 
  21   1  10      102.31      100.88     16.51 o 
   0   2  10     1581.81     1710.42     50.88 o 
   1   2  10      735.90      745.60     23.72 o 
   2   2  10      482.16      518.62     10.72 o 
   3   2  10       70.82       69.28      6.50 o 
   4   2  10       20.50       14.68      6.51 o 
   5   2  10      134.60      134.26      7.89 o 
   6   2  10       42.54       36.30      8.14 o 
   7   2  10      765.71      785.05     20.92 o 
   8   2  10      255.51      248.42      8.24 o 
   9   2  10      111.49       98.48      7.68 o 
  10   2  10      152.82      160.33      7.47 o 
  11   2  10      201.67      194.08      7.93 o 
  12   2  10      110.21      123.48      7.76 o 
  13   2  10       53.94       53.36      9.24 o 
  14   2  10       69.00       72.62      8.71 o 
  15   2  10      103.35       98.02      9.87 o 
  16   2  10      117.05      120.31     11.63 o 
  17   2  10      115.39      126.60     11.48 o 
  18   2  10       12.77        7.18     11.35 o 
  19   2  10      295.04      269.78     12.59 o 
   0   3  10      130.71      119.06     13.41 o 
   1   3  10      129.84      123.94      8.91 o 
   2   3  10      350.76      338.41     12.82 o 
   3   3  10      687.51      728.27     27.73 o 
   4   3  10      869.61      933.67     18.12 o 
   5   3  10       36.85       42.45     13.33 o 
   6   3  10       11.28       22.21     14.90 o 
   7   3  10       33.84       38.55     11.26 o 
   8   3  10      116.70      112.25     10.87 o 
   9   3  10      219.00      218.98     10.36 o 
  10   3  10      221.90      200.47     11.11 o 
  11   3  10       40.32       48.81      9.96 o 
  12   3  10       95.61      101.62     10.85 o 
  13   3  10       49.61       33.71      9.88 o 
  14   3  10       95.33       99.42     10.83 o 
  15   3  10       13.52       16.85     11.58 o 
   0   4  10       45.56       48.17     17.11 o 
   1   4  10       17.20        5.78     12.12 o 
   2   4  10        2.99        3.19     13.16 o 
   3   4  10        2.85       20.52     14.57 o 
   4   4  10       24.31       16.74     14.26 o 
   5   4  10      138.52      113.99     16.15 o 
   6   4  10        9.67        0.22     13.67 o 
   7   4  10      119.49       91.66     15.27 o 
   2   0  11      118.48      114.75      7.36 o 
   4   0  11      657.05      618.19     31.75 o 
   6   0  11      142.53      160.36     11.44 o 
   8   0  11      251.25      250.93      9.49 o 
  10   0  11      271.54      273.36     11.35 o 
  12   0  11      108.44       89.36     10.40 o 
  14   0  11      169.90      160.18     10.49 o 
  16   0  11       53.17       61.33     11.52 o 
  18   0  11       94.11      106.69     15.25 o 
  20   0  11      161.15      177.66     21.37 o 
   1   1  11      416.35      398.29      6.85 o 
   2   1  11      476.20      474.88      8.42 o 
   3   1  11      103.17      102.47      5.81 o 
   4   1  11        4.73        2.69      6.18 o 
   5   1  11       33.95       39.12      6.31 o 
   6   1  11       62.73       68.61      6.76 o 
   7   1  11       31.89       33.03      5.90 o 
   8   1  11       29.84       31.89      5.62 o 
   9   1  11       17.03        7.63      8.03 o 
  10   1  11      257.76      230.45      8.61 o 
  11   1  11       77.36       57.12      7.33 o 
  12   1  11      174.37      166.25      7.41 o 
  13   1  11        1.69        0.00      7.31 o 
  14   1  11       41.14       38.67      8.29 o 
  15   1  11       77.71       80.84      8.38 o 
  16   1  11       38.51       37.40      8.97 o 
  17   1  11       53.31       59.84      7.75 o 
  18   1  11       38.41       44.57      9.00 o 
  19   1  11       16.85       14.74      9.75 o 
  20   1  11       20.75        9.92     10.41 o 
   1   2  11     1095.29     1117.22     18.11 o 
   2   2  11      276.57      277.57      9.03 o 
   3   2  11      113.30      113.77      7.93 o 
   4   2  11       30.26       28.09      8.08 o 
   5   2  11       77.33       73.22      8.15 o 
   6   2  11       92.20      100.17      8.75 o 
   7   2  11      160.09      166.99      8.41 o 
   8   2  11       55.11       47.00      7.95 o 
   9   2  11       49.38       47.43      6.45 o 
  10   2  11      376.88      353.14     12.49 o 
  11   2  11       47.00       57.67      7.89 o 
  12   2  11       89.23       94.56      8.69 o 
  13   2  11       91.49       93.28      9.26 o 
  14   2  11        6.23        1.10     10.22 o 
  15   2  11       25.48       34.33     11.32 o 
  16   2  11       37.23       27.09     10.53 o 
  17   2  11       25.81       21.47      9.82 o 
  18   2  11       31.89       36.80     14.64 o 
   1   3  11      135.77      139.53     10.27 o 
   2   3  11       24.32       26.17     10.62 o 
   3   3  11       10.95        0.00     13.18 o 
   4   3  11       74.13       65.78     15.24 o 
   5   3  11       27.41       32.59     14.92 o 
   6   3  11      148.46      135.73     13.52 o 
   7   3  11       74.08       64.43     10.14 o 
   8   3  11      126.31      120.14     10.14 o 
   9   3  11      449.04      405.97     11.20 o 
  10   3  11        7.89       16.32      9.89 o 
  11   3  11       33.85       31.93     10.58 o 
  12   3  11       30.46       40.93     10.52 o 
  13   3  11       13.84        6.83     10.70 o 
  14   3  11        9.59        4.20     10.24 o 
   1   4  11        2.99       10.10     14.83 o 
   2   4  11       48.26       39.49     15.19 o 
   3   4  11      110.52       91.90     21.42 o 
   4   4  11       12.90        8.17     16.13 o 
   5   4  11       52.42       74.87     18.77 o 
   0   0  12      349.72      360.24     11.99 o 
   2   0  12     2404.47     2392.42     31.90 o 
   4   0  12      491.66      491.17     12.74 o 
   6   0  12      187.17      162.07      8.39 o 
   8   0  12      290.91      259.38     11.20 o 
  10   0  12      434.13      417.22     11.78 o 
  12   0  12      509.06      482.51     16.04 o 
  14   0  12      110.06       98.40     12.74 o 
  16   0  12      305.10      314.97     16.58 o 
  18   0  12       48.45       48.01     13.44 o 
  20   0  12       38.41       35.08     17.28 o 
   0   1  12     4243.46     4215.30     96.12 o 
   1   1  12     1058.47     1025.60     16.69 o 
   2   1  12       59.99       68.23      6.79 o 
   3   1  12      215.76      215.52      6.57 o 
   4   1  12      215.52      204.18      6.61 o 
   5   1  12      204.94      212.93      7.13 o 
   6   1  12      148.53      148.39      8.05 o 
   7   1  12       90.23       81.71      7.77 o 
   8   1  12      298.64      282.07      8.77 o 
   9   1  12      315.51      279.82      8.15 o 
  10   1  12      148.91      150.14      7.54 o 
  11   1  12       53.89       41.85      6.43 o 
  12   1  12       17.30       10.36      8.24 o 
  13   1  12       33.14       22.14      8.71 o 
  14   1  12       34.89       41.90      8.18 o 
  15   1  12       74.23       83.69      8.65 o 
  16   1  12        3.00       10.60      7.66 o 
  17   1  12       42.73       50.51      7.92 o 
  18   1  12       60.96       46.63      8.93 o 
  19   1  12       43.70       41.56      9.19 o 
   0   2  12       54.17       52.18     11.39 o 
   1   2  12        4.74        3.86      7.03 o 
   2   2  12      383.98      390.47     10.74 o 
   3   2  12      279.54      264.63      7.34 o 
   4   2  12      103.78       95.46      8.14 o 
   5   2  12       51.39       50.54      7.40 o 
   6   2  12       16.38        7.86      7.26 o 
   7   2  12       29.62       28.81      6.98 o 
   8   2  12       10.49        6.93      7.59 o 
   9   2  12        0.34        1.49      8.30 o 
  10   2  12       30.71       27.78      7.04 o 
  11   2  12      110.12      104.14      7.83 o 
  12   2  12       11.37        4.15      8.28 o 
  13   2  12       75.54       72.49      8.97 o 
  14   2  12        5.00        9.93      9.19 o 
  15   2  12       35.06       34.30     10.44 o 
  16   2  12       76.03       58.15      9.82 o 
  17   2  12       63.05       60.87     10.01 o 
   0   3  12       52.88       63.87     14.98 o 
   1   3  12       11.78        4.67      9.69 o 
   2   3  12        0.66        0.00      9.67 o 
   3   3  12       21.48       24.20     11.31 o 
   4   3  12        7.53        3.42     11.25 o 
   5   3  12       39.74       31.02     14.73 o 
   6   3  12       21.19       11.83     11.34 o 
   7   3  12       74.18       74.86     10.67 o 
   8   3  12        8.52        5.15     11.41 o 
   9   3  12       40.78       35.19     11.09 o 
  10   3  12      123.18      118.28     11.53 o 
  11   3  12       28.60       15.24      9.60 o 
  12   3  12        0.56        1.65     12.44 o 
  13   3  12        4.05       23.14     12.55 o 
   2   0  13     3554.69     3640.71     37.40 o 
   4   0  13      712.08      712.84     11.62 o 
   6   0  13      466.89      456.78     11.95 o 
   8   0  13      301.91      266.52     13.84 o 
  10   0  13      309.19      273.83     10.96 o 
  12   0  13      135.44      116.30     12.94 o 
  14   0  13       53.92       66.61     11.41 o 
  16   0  13       55.09       89.08     14.93 o 
  18   0  13       98.11       90.75     15.51 o 
   1   1  13      299.10      321.84      8.85 o 
   2   1  13        5.49        0.00      6.88 o 
   3   1  13      245.38      260.44      7.58 o 
   4   1  13      274.40      285.38      8.37 o 
   5   1  13      765.00      751.48     12.57 o 
   6   1  13      110.03      104.17      7.81 o 
   7   1  13       57.93       43.68      7.58 o 
   8   1  13       84.22       71.43      7.60 o 
   9   1  13       27.21       17.31      6.93 o 
  10   1  13       90.08       67.69      7.95 o 
  11   1  13       22.49       16.16      8.25 o 
  12   1  13        6.02        3.96      7.65 o 
  13   1  13      169.46      157.58      9.01 o 
  14   1  13       11.07        9.48      8.85 o 
  15   1  13       64.27       66.56     10.60 o 
  16   1  13       16.92        3.56      9.87 o 
  17   1  13        7.97        1.82      8.77 o 
  18   1  13      202.80      187.62     21.66 o 
   1   2  13        1.14        8.28      7.63 o 
   2   2  13        7.73       10.52      7.23 o 
   3   2  13       59.96       60.30      8.39 o 
   4   2  13       19.60       25.56      8.84 o 
   5   2  13       57.48       56.75      8.31 o 
   6   2  13       27.28       31.72      8.77 o 
   7   2  13       75.92       82.52      8.75 o 
   8   2  13       27.96       30.09      8.51 o 
   9   2  13      137.08      139.53      9.42 o 
  10   2  13       21.75       30.98      7.88 o 
  11   2  13       49.61       36.56      8.01 o 
  12   2  13        5.95        5.66      8.66 o 
  13   2  13       65.04       71.73      8.90 o 
  14   2  13       10.40       10.42      8.82 o 
  15   2  13        8.45       13.78     12.25 o 
  16   2  13       10.95        7.42     10.90 o 
   1   3  13       24.27       31.04     10.24 o 
   2   3  13        9.59        6.16     10.13 o 
   3   3  13        1.16        0.00     15.46 o 
   4   3  13        5.29        0.00     14.54 o 
   5   3  13        3.86       14.76     14.66 o 
   6   3  13        0.15        1.49     13.12 o 
   7   3  13       10.65        9.77     11.54 o 
   8   3  13       37.74       39.88     11.04 o 
   9   3  13        6.53        6.33     11.39 o 
  10   3  13        2.34        0.00     12.12 o 
  11   3  13       30.84       22.85     11.63 o 
   0   0  14     2033.49     2112.87     65.62 o 
   2   0  14      722.61      735.90     11.71 o 
   4   0  14     1001.64      971.88     21.66 o 
   6   0  14      171.85      165.52      9.85 o 
  10   0  14       34.61       30.10     13.83 o 
  12   0  14       62.13       46.85     12.90 o 
  14   0  14       42.09       56.25     11.30 o 
  16   0  14      267.73      268.42     14.38 o 
  18   0  14       21.51       11.20     23.21 o 
   0   1  14      531.87      534.45     10.38 o 
   1   1  14      343.67      362.00      8.83 o 
   2   1  14      188.42      178.08      6.51 o 
   3   1  14      331.50      332.47      7.70 o 
   4   1  14      368.60      355.15      8.14 o 
   5   1  14      265.05      257.04      8.60 o 
   6   1  14      109.16      117.62      8.67 o 
   7   1  14      621.40      600.97      9.07 o 
   8   1  14       17.32        7.96      6.91 o 
   9   1  14       31.54       36.70      8.24 o 
  10   1  14       70.11       45.84      8.24 o 
  11   1  14       36.23       35.08      9.64 o 
  12   1  14      267.86      274.63      8.77 o 
  13   1  14        1.87        7.05      8.19 o 
  14   1  14      160.93      162.07      9.79 o 
  15   1  14       21.99       26.79      9.30 o 
  16   1  14        5.92        1.81      9.33 o 
  17   1  14      172.47      168.40     11.44 o 
   0   2  14      112.42      105.48     11.28 o 
   1   2  14       13.24       11.82      8.56 o 
   2   2  14       33.53       33.95      9.16 o 
   3   2  14        4.74        0.00      8.51 o 
   4   2  14      246.96      258.52      9.34 o 
   5   2  14       56.82       66.17      8.60 o 
   6   2  14       87.49       98.06      9.20 o 
   7   2  14      125.79      135.89      9.31 o 
   8   2  14      117.69      114.85      8.71 o 
   9   2  14        0.72        0.64      8.70 o 
  10   2  14       17.31       15.71      9.51 o 
  11   2  14       34.72       32.51      8.84 o 
  12   2  14        2.98        0.77      9.14 o 
  13   2  14       84.51       72.04      9.88 o 
  14   2  14       55.60       63.71     10.08 o 
   0   3  14       48.99       47.81     17.31 o 
   1   3  14        9.48       12.27     11.95 o 
   2   3  14       27.17       28.07     12.03 o 
   3   3  14       14.28       13.39     14.66 o 
   4   3  14        0.28        8.46     13.08 o 
   5   3  14        8.20       12.40     14.66 o 
   6   3  14       25.77       16.06     14.69 o 
   7   3  14       28.56       24.26     11.97 o 
   8   3  14       53.39       48.69     12.99 o 
   9   3  14       13.47       10.00     12.54 o 
   2   0  15      138.75      133.75      9.67 o 
   4   0  15       23.38       14.07      9.91 o 
   6   0  15      108.42       98.19     14.23 o 
   8   0  15       30.13       29.99     10.54 o 
  10   0  15      334.35      302.41     11.73 o 
  12   0  15      136.01      129.26     10.54 o 
  14   0  15      156.26      162.07     13.84 o 
  16   0  15      245.59      259.30     15.98 o 
   1   1  15       35.66       32.37      6.98 o 
   2   1  15      195.07      180.56      7.12 o 
   3   1  15      146.04      138.65      8.59 o 
   4   1  15       42.97       51.10      7.69 o 
   5   1  15       52.12       36.10      7.76 o 
   6   1  15      113.95      109.99      9.96 o 
   7   1  15       71.19       58.60      8.74 o 
   8   1  15       77.22       72.08      8.29 o 
   9   1  15        6.09        2.37      8.89 o 
  10   1  15       32.67       33.91      7.28 o 
  11   1  15        6.43        3.88      9.39 o 
  12   1  15        3.74       14.61      9.72 o 
  13   1  15       41.85       49.12      9.79 o 
  14   1  15       95.43       95.31      9.13 o 
  15   1  15       70.94       74.93     10.45 o 
  16   1  15       56.77       71.06     22.09 o 
   1   2  15       38.39       27.31      8.08 o 
   2   2  15       33.17       31.30      8.47 o 
   3   2  15      223.93      221.65     10.34 o 
   4   2  15       37.23       40.94      8.49 o 
   5   2  15      167.20      156.83      9.98 o 
   6   2  15      233.31      239.38      8.70 o 
   7   2  15      257.73      260.94      9.16 o 
   8   2  15       26.33       26.44     10.45 o 
   9   2  15       75.79       85.09      9.38 o 
  10   2  15       18.63        9.95      9.68 o 
  11   2  15       30.85       18.96      9.18 o 
  12   2  15       44.54       44.12     11.24 o 
  13   2  15        8.50       22.01     10.72 o 
   1   3  15       10.98       16.97     11.02 o 
   2   3  15       36.60       26.60     13.41 o 
   3   3  15       36.67       52.53     14.82 o 
   4   3  15       52.06       63.09     14.00 o 
   5   3  15       20.11       12.57     15.16 o 
   6   3  15       58.32       20.31     15.05 o 
   7   3  15      198.46      218.43     22.10 o 
   0   0  16      102.40      114.84     12.62 o 
   2   0  16        2.29        1.98      9.58 o 
   4   0  16      135.59      144.55     15.49 o 
   6   0  16       11.34        3.94     12.81 o 
   8   0  16       20.67       37.51     14.42 o 
  10   0  16       18.59       15.34     10.31 o 
  12   0  16        0.58        7.59     18.01 o 
  14   0  16        1.13        5.37     13.67 o 
   0   1  16       28.29       42.90     12.82 o 
   1   1  16      116.10      130.28      8.83 o 
   2   1  16      237.80      245.84      8.01 o 
   3   1  16      163.34      169.49      8.20 o 
   4   1  16      101.91      109.21      8.31 o 
   5   1  16       18.01       22.24      7.59 o 
   6   1  16       46.67       45.42      8.43 o 
   7   1  16       71.92       67.35      8.51 o 
   8   1  16       36.66       36.88      7.95 o 
   9   1  16        8.60        3.56      9.02 o 
  10   1  16       24.07       16.99      8.93 o 
  11   1  16        9.53       10.13      9.26 o 
  12   1  16       76.97       65.26     10.48 o 
  13   1  16       21.41       21.99     10.66 o 
  14   1  16       38.79       54.46     10.84 o 
   0   2  16      199.35      200.58     11.93 o 
   1   2  16      213.55      214.02      8.47 o 
   2   2  16       58.42       53.37      8.68 o 
   3   2  16        3.07        0.00     10.96 o 
   4   2  16      234.97      229.19     11.15 o 
   5   2  16      363.57      400.54     11.41 o 
   6   2  16       57.00       72.68     10.49 o 
   7   2  16       75.38       70.39      9.88 o 
   8   2  16       33.01       28.43     10.30 o 
   9   2  16       31.15       28.14      9.11 o 
  10   2  16       19.52       39.84     10.46 o 
  11   2  16       41.65       30.70     11.58 o 
   1   3  16       44.74       95.22     22.38 o 
   2   0  17       33.29       26.19     11.41 o 
   4   0  17      159.92      150.33     13.23 o 
   6   0  17       82.81       75.25     12.74 o 
   8   0  17       19.09       29.43     14.49 o 
  10   0  17        3.42        0.00     14.78 o 
  12   0  17       22.21       16.18     15.04 o 
   1   1  17        5.13        4.60      7.87 o 
   2   1  17        1.46        1.01      7.46 o 
   3   1  17       97.95      112.86      8.56 o 
   4   1  17       66.77       70.32      8.47 o 
   5   1  17       36.70       43.18      8.29 o 
   6   1  17       73.78       93.63      9.94 o 
   7   1  17        9.55        6.22     10.39 o 
   8   1  17       83.59       98.51      9.12 o 
   9   1  17       13.29       15.02      9.69 o 
  10   1  17       45.52       36.60      9.71 o 
  11   1  17       38.05       39.60     10.41 o 
  12   1  17       45.10       32.48     11.02 o 
   1   2  17       38.66       39.86      9.84 o 
   2   2  17       16.80       25.03      9.59 o 
   3   2  17      130.60      135.87     12.14 o 
   4   2  17      130.52      153.42     13.09 o 
   5   2  17        3.03        6.48     10.91 o 
   6   2  17       17.49       20.72     11.54 o 
   7   2  17       45.10       33.34     11.89 o 
   8   2  17       72.46       64.30     11.06 o 
   0   0  18      437.28      447.35     16.77 o 
   2   0  18       67.16       79.89     13.23 o 
   4   0  18        1.43        4.67     13.16 o 
   6   0  18       35.21       25.15     16.99 o 
   8   0  18      255.37      257.01     12.87 o 
  10   0  18      261.70      268.26     25.77 o 
   0   1  18       64.35       83.18     13.19 o 
   1   1  18        3.58        1.85      9.73 o 
   2   1  18       53.62       60.18      8.60 o 
   3   1  18        2.74       11.09      9.69 o 
   4   1  18       39.46       46.97      9.86 o 
   5   1  18       92.25      106.31     10.64 o 
   6   1  18      231.62      246.73      9.47 o 
   7   1  18       31.27       43.01      9.75 o 
   8   1  18       24.12       28.84     10.80 o 
   9   1  18        3.84        9.60     11.63 o 
  10   1  18       10.44       49.82     15.37 o 
   0   2  18       12.04       14.20     16.27 o 
   1   2  18       31.50       22.48     10.37 o 
   2   2  18        3.73       16.13     11.43 o 
   3   2  18       75.99       64.76     13.15 o 
   4   2  18       25.62       25.63     12.27 o 
   5   2  18      129.96      125.89     23.01 o 
   2   0  19       84.37       99.21     13.23 o 
   4   0  19      244.23      247.52     12.90 o 
   6   0  19       27.10       48.94     14.99 o 
   8   0  19       71.92       66.07     14.89 o 
   1   1  19       59.82       75.76      9.40 o 
   2   1  19       81.92       79.87     11.00 o 
   3   1  19       49.15       46.02     11.21 o 
   4   1  19       95.90      112.90     10.35 o 
   5   1  19       14.66       21.13     10.94 o 
   6   1  19       24.73       37.88     11.74 o 
   0   0  20      333.74      339.17     34.98 o 
   2   0  20      164.22      160.26     23.89 o 
                                                 
